# Supplementary material for: Cholesterol-modified sphingomyelin chimeric lipid bilayer for improved therapeutic delivery
Source: Nat Commun. 2024 Mar 7;15:2073. doi: 10.1038/s41467-024-46331-7 (PMC10920917; doi:10.1038/s41467-024-46331-7)
Supplement: Supplementary file 4 — Source Data [file 41467_2024_46331_MOESM4_ESM.xlsx]

## Sheet: Fig. 1a
		DLS Size by intensity (d.nm)			Mean	SD		Zeta Potential (mV)			Mean	SD		PDI			Mean	SD
	Lipo-PChcPC	113.2	120.8	116.4	116.8	3.81576		-6.52	-4.29	-9.11	-6.64	2.41224		0.233	0.262	0.186	0.227	0.0383536
	Lipo-PChemsPC	103.3	100.7	102.3	102.1	1.31149		-5.72	-4.56	-7.51	-5.93	1.48617		0.134	0.105	0.067	0.102	0.0336006
	Lipo-OChemsPC	97.41	101.1	95.31	97.94	2.93116		-3.94	-6.25	-8.23	-6.14	2.14711		0.187	0.226	0.277	0.23	0.0451331
	Lipo-DChemsPC	131.6	128.6	132.5	130.9	2.04206		-3.86	-5.74	-7.89	-5.83	2.01651		0.168	0.126	0.099	0.131	0.0347707
	Lipo-SM/Chol	118.9	112.9	122.2	118	4.71487		-17.9	-21.3	-24.4	-21.2	3.25115		0.132	0.129	0.114	0.125	0.00964365
	Lipo-SM-C-Ester-Chol	117.1	114.4	121	117.5	3.31813		-13	-17.5	-22.3	-17.6	4.65081		0.109	0.172	0.208	0.163	0.0501099
	Lipo-SM-Ester-Chol	116.9	111.5	121.8	116.733	5.15202		-17.7	-20.4	-23.4	-20.5	2.85132		0.152	0.161	0.197	0.17	0.0238118
	Lipo-SM-Glycine-Chol	115.8	106.5	121.2	114.5	7.43572		-18	-22.2	-25.5	-21.9	3.75899		0.172	0.15	0.131	0.151	0.0205183
	Lipo-SM-CSS-Chol	107.4	110.9	104.2	107.5	3.35112		-15.9	-18.6	-23.4	-19.3	3.79868		0.184	0.156	0.113	0.151	0.0357631
	Lipo-SM-SCS-Chol	112.8	117.9	106.5	112.4	5.71052		-24.7	-21.4	-18.7	-21.6	3.005		0.22	0.204	0.2	0.208	0.010583

## Sheet: Fig. 1c
	X Intensity	Lipo-SM/Chol	Lipo-PChcPC	Lipo-SM-Ester-Chol	Lipo-SM-C-Ester-Chol	Lipo-SM-Glycine-Chol	Lipo-SM-CSS-Chol	Lipo-SM-SCS-Chol	Lipo-PChemsPC	Lipo-OChemsPC	Lipo-DChemsPC
	0.4	0	0	0	0	0	0	0	0	0	0
	0.463	0	0	0	0	0	0	0	0	0	0
	0.536	0	0	0	0	0	0	0	0	0	0
	0.621	0	0	0	0	0	0	0	0	0	0
	0.719	0	0	0	0	0	0	0	0	0	0
	0.833	0	0	0	0	0	0	0	0	0	0
	0.965	0	0	0	0	0	0	0	0	0	0
	1.12	0	0	0	0	0	0	0	0	0	0
	1.29	0	0	0	0	0	0	0	0	0	0
	1.5	0	0	0	0	0	0	0	0	0	0
	1.74	0	0	0	0	0	0	0	0	0	0
	2.01	0	0	0	0	0	0	0	0	0	0
	2.33	0	0	0	0	0	0	0	0	0	0
	2.7	0	0	0	0	0	0	0	0	0	0
	3.12	0	0	0	0	0	0	0	0	0	0
	3.62	0	0	0	0	0	0	0	0	0	0
	4.19	0	0	0	0	0	0	0	0	0	0
	4.85	0	0	0	0	0	0	0	0	0	0
	5.61	0	0	0	0	0	0	0	0	0	0
	6.5	0	0	0	0	0	0	0	0	0	0
	7.53	0	0	0	0	0	0	0	0	0	0
	8.72	0	0	0	0	0	0	0	0	0	0
	10.1	0	0	0	0	0	0	0	0	0	0
	11.7	0	0	0	0	0	0	0	0	0	0
	13.5	0	0	0	0	0	0	0	0	0	0
	15.7	0	0	0	0	0	0	0	0	0	0
	18.2	0	0	0	0	0	0	0	0	0	0
	21	0	0	0	0	0	0	0	0	0	0
	24.4	0	0	0	0	0	0	0	0	0	0
	28.2	0	0	0	0	0	0	0	0	0.403	0
	32.7	0	0.0886	0	0	0	0	0.157	0	1.31	0
	37.8	0	0.591	0	0	0	0	0.845	0	2.43	0
	43.8	0	1.57	0	0	0.505	0.444	1.93	0	3.56	0
	50.7	0	2.94	0.287	0	2.27	2.12	3.22	1.25	4.68	0.236
	58.8	1.34	4.51	2.36	1.53	5.05	4.81	4.61	4.41	5.84	1.61
	68.1	4.28	6.09	5.78	4.84	8.21	7.9	6.03	8.59	7.04	3.94
	78.8	8.04	7.5	9.49	9.03	11	10.7	7.44	12.5	8.23	6.66
	91.3	11.6	8.6	12.5	12.9	13	12.6	8.76	15.1	9.25	9.19
	106	14.1	9.3	14.2	15.3	13.7	13.4	9.82	15.7	9.93	11.1
	122	15.1	9.56	14.3	15.9	13.2	13	10.5	14.5	10.1	12.2
	142	14.3	9.38	13	14.5	11.6	11.5	10.6	11.8	9.68	12.3
	164	12.2	8.81	10.7	11.6	9.12	9.29	10	8.39	8.65	11.5
	190	9.13	7.91	7.96	7.97	6.36	6.74	8.82	4.96	7.14	10
	220	5.86	6.78	5.18	4.44	3.76	4.26	7.1	2.21	5.35	8.09
	255	2.99	5.52	2.82	1.74	1.71	2.21	5.11	0.559	3.52	5.96
	295	1.01	4.23	1.16	0.302	0.459	0.819	3.14	0	1.93	3.91
	342	0.0839	3	0.262	0	0	0.136	1.5	0	0.781	2.17
	396	0	1.93	0	0	0	0	0.432	0	0.162	0.922
	459	0	1.08	0	0	0	0	0	0	0	0.224
	531	0	0.481	0	0	0	0	0	0	0	0
	615	0	0.134	0	0	0	0	0	0	0	0
	712	0	0.00103	0	0	0	0	0	0	0	0
	825	0	0	0	0	0	0	0	0	0	0
	955	0	0	0	0	0	0	0	0	0	0
	1110	0	0	0	0	0	0	0	0	0	0
	1280	0	0	0	0	0	0	0	0	0	0
	1480	0	0	0	0	0	0	0	0	0	0
	1720	0	0	0	0	0	0	0	0	0	0
	1990	0	0	0	0	0	0	0	0	0	0
	2300	0	0	0	0	0	0	0	0	0	0
	2670	0	0	0	0	0	0	0	0	0	0
	3090	0	0	0	0	0	0	0	0	0	0
	3580	0	0	0	0	0	0	0	0	0	0
	4150	0	0	0	0	0	0	0	0	0	0
	4800	0	0	0	0	0	0	0	0	0	0
	5560	0	0	0	0	0	0	0	0	0	0
	6440	0	0	0	0	0	0	0	0	0	0
	7460	0	0	0	0	0	0	0	0	0	0
	8630	0	0	0	0	0	0	0	0	0	0

## Sheet: Fig. 1d
		Days	Lipo-SM/Chol			Lipo-PChcPC			Lipo-SM-Ester-Chol			Lipo-SM-C-Ester-Chol			Lipo-SM-Glycine-Chol			Lipo-SM-CSS-Chol			Lipo-SM-SCS-Chol			Lipo-PChemsPC			Lipo-OChemsPC			Lipo-DChemsPC
		1	118.1	113.5	122.4	116.8	119.2	113.5	116.7	109.7	120.4	117.5	120.9	114.2	114.5	121.6	106.8	107.2	111.2	103.8	112.4	118.6	108.6	103.1	100.6	102.6	101.3	96.52	95.99	133	128.9	130.8
		3	119.4	121.8	112.4	115.4	118.6	112.3	114.7	105.9	121.6	115.6	119.8	113.4	112.1	120.4	108.9	104.6	112.4	105.6	110.3	115.7	109.5	103.8	100.9	102.2	101.8	96	95.78	135.2	128.5	130.4
		5	117.4	118.46	126.4	117.5	120.3	113.5	115.7	104.6	117.5	110.45	117.8	110.3	110.5	124.5	105.3	108.9	115.4	107.5	118.4	110.2	108	106.2	101.1	101.5	103.5	97.85	95.17	134.9	128.1	130.6
		7	112.6	117.8	122.6	118.5	121.6	114.8	112.4	108.5	120.4	123.7	110.4	116.4	112.4	117.6	104	107.8	116.9	103.5	112.4	112.4	107.4	105.4	103.5	102.9	102.4	97.01	96.24	135.7	129.4	131.5
		9	119.7	112.4	125.4	119.6	123.5	115.6	107.5	109.8	117.8	115.8	117.8	104.7	113.5	116.5	104.9	110.5	114.6	101.5	110.5	115.4	102.4	106.5	104.5	103.1	104.1	98.02	96.83	136.1	129.3	131.8
		11	110.2	117.4	120.4	120.3	121.4	114.8	114.8	104.5	121.7	112.5	118.6	102.4	111.9	115	106.4	109.4	112.4	100.8	114.3	117.5	100.4	105.3	102.5	105.5	103.6	99.71	95.26	136.8	130.1	132.4
		13	108.6	116.4	112.4	118.4	122.3	115.9	110.4	107.5	117.8	110.3	117.6	100.4	111.6	117.45	115.7	112.6	108.7	108.4	110.3	114.6	101.5	107.7	104.8	106.8	104.8	101.57	97.87	137.5	130.7	132.4
		15	112.8	116.5	104.5	119.9	123.5	116.8	113.7	102.4	110.5	114.6	118.7	104.5	108.7	120.4	114.8	113.5	107.5	110	112.5	110.4	105.2	110.8	106.6	107.7	106.7	102.14	98.25	138.2	129.5	132.8

## Sheet: Fig. 1e
		Time (h)	PBS			PBS + GSH (10 mM)
		0	99.04	100	100.8	105.136	99.0937	95.9214
		1	103.68	96.48	103.52	105.891	103.021	103.021
		2	90.72	92.32	103.2	100.151	103.474	96.2236
		4	94.4	95.2	101.92	97.1299	102.115	91.2387
		8	98.4889	102.578	102.578	91.9772	91.8093	84.2565
		12	85.6889	93.6889	88.1778	77.5428	82.5781	89.4595
		24	85.12	85.76	85.76	74.7734	71.2991	70.0906
		48	91.1059	107.106	96.3765	38.0309	41.5852	36.7869
		72	82.2588	85.8353	92.2353	24.1692	23.4583	25.5909
		96	88.8471	92.6118	87.3412	15.71	18.3046	15.2657
		120	77.6	77.6	98.56	14.8338	13.5649	12.2356

## Sheet: Fig. 1f
			Lipo-SM/Chol			Lipo-SM-Ester-Chol			Lipo-SM-C-Ester-Chol			Lipo-SM-Glycine-Chol			Lipo-SM-CSS-Chol			Lipo-SM-SCS-Chol			Lipo-HSPC/Chol			Lipo-SPC/Chol			Lipo-DSPC/Chol			Lipo-DOPC/Chol			Lipo-PChcPC			Lipo-PChemsPC			Lipo-OChemsPC			Lipo-DChemsPC
	0	0	100	100	100	100	100	100	100	100	100	100	100	100	100	100	100	100	100	100	100	100	100	100	100	100	100	100	100	100	100	100	100	100	100	100	100	100	100	100	100	100	100	100
	200	200	98.17	97.26	94.82	95.82	99.08	96.77	88.35	86.63	84.23	95.14	90.27	93.39	99.67	99.65	98.44	94.29	95.45	98.69	62.9934	58.5996	59.6883	79.6273	80.0577	77.9523	90.0769	90.0128	92.1098	73.9683	72.3152	74.5361	91.7388	97.5811	97.5158	83.4518	82.2069	71.0447	78.9138	90.3358	81.906	86.0743	98.7958	93.665
	400	400	98.46	89.95	89.97	96.91	98.96	97.87	74.88	77.7	68.09	75.47	78.54	77.97	95.51	94.03	92.42	94.51	93.71	95	61.6159	54.56	59.0734	67.8031	65.5592	64.9269	80.3618	80.6221	84.4542	60.841	61.6747	66.1214	89.1096	88.5068	89.748	75.9073	72.5094	69.4391	75.2949	87.4026	89.8909	63.8897	82.457	76.184
	600	600	90.86	87.82	89.38	90.17	91.6	90.32	76.4	67.27	66.11	61.25	64.43	65.52	94.82	90.26	90.56	90.18	92.17	93.91	60.2111	50.2924	56.0051	59.5755	54.4217	52.6639	75.261	72.1182	74.779	44.6224	44.6594	40.9277	82.1747	87.655	81.5894	73.0825	65.5648	68.6192	66.955	77.5019	73.9507	76.6098	68.7613	75.2916
	800	800	82.65	79.92	81.91	89.12	83.2	81.37	68.95	70.97	60.72	55.68	56.17	57.46	92.24	89.49	90.38	90.04	89.72	87.44	57.9316	52.8916	53.9767	50.3804	45.5334	44.2386	71.3162	72.3598	72.0695	34.4226	31.9134	37.7265	70.2805	78.9839	81.6575	70.6711	57.8654	56.6996	60.6799	66.6378	63.7524	65.6576	55.4596	65.4114
	1000	1000	69.29	67.6	67.61	78.73	77.23	79.62	61.21	69.74	56.06	51.33	50.97	49.37	91.05	89.35	87.08	89.03	88.41	86.07	55.7844	44.2109	48.1313	44.5941	42.2821	40.8523	75.5551	70.8459	70.0717	28.8094	25.8173	28.7806	73.2911	77.1964	70.2205	63.2517	53.463	54.0962	58.3987	51.2951	59.9045	59.4926	55.7729	65.8213
	1200	1200	65.76	65.16	67.09	76.93	76.31	72.32	49.51	50.72	51.23	48.11	49.76	49.72	88.72	86.64	87.15	88.14	86.32	82.39	49.5801	40.2697	43.928	38.436	39.7875	41.0895	61.6804	59.4982	59.4504	27.5782	23.3599	28.3284	58.6016	63.9486	64.0224	56.5631	48.0852	50.6824	57.247	49.1174	57.9841	56.4659	49.1174	58.9841
	1400	1400	65.48	63.33	65.29	75.18	66.81	67.48	46.67	41.57	48.88	48.58	49.97	51.59	86.41	82.25	85.7	86.92	83.95	83.87	46.0156	39.5333	39.3169	27.3778	36.5409	40.3299	65.062	52.5101	52.6858	20.8778	16.5484	17.9028	51.8136	56.5647	58.8385	49.258	41.736	45.4937	49.6797	47.2472	51.2178	43.6797	46.2472	54.2178

## Sheet: Fig. 1g
			Lipo-SM/Chol			Lipo-SM-Ester-Chol			Lipo-SM-C-Ester-Chol			Lipo-SM-Glycine-Chol			Lipo-SM-CSS-Chol			Lipo-SM-SCS-Chol			Lipo-HSPC/Chol			Lipo-SPC/Chol			Lipo-DSPC/Chol			Lipo-DOPC/Chol			Lipo-PChcPC			Lipo-PChemsPC			Lipo-OChemsPC			Lipo-DChemsPC
		0	100	100	100	100	100	100	100	100	100	100	100	100	100	100	100	100	100	100	100	100	100	100	100	100	100	100	100	100	100	100	100	100	100	100	100	100	100	100	100	100	100	100
		7	95.75	95.05	92.29	74.97	73.92	77.46	71.22	99.42	84.6	39.74	41.76	36.13	96.17	97.18	87.84	92.12	92.05	97.5	56.07	50.46	61.63	76.91	82.07	76.48	54.42	80.7	86.32	86.18	72.7	72.75	84.24	91.53	92.13	82.46	80.31	84.18	82.28	89.65	88.37	72.23	81.82	87.07
		14	83.26	87.99	98.4	54.77	52.39	58.07	67.04	74.7	59.85	14.49	20.16	31.8	91.68	95.42	97.96	85.59	85.12	95.84	37.6115	56.1768	30.3447	68.6346	78.0766	74.6839	33.5318	47.3748	49.5119	59.7089	54.0436	56.4435	72.36	81.68	83.41	70.87	71.65	78.43	74.63	70.49	76.62	58.85	70.59	72.93
		21	65.22	74.46	68.47	41.7	37.5	28.4	62.83	67.84	58.78	16.23	23.97	21.37	85.52	92.23	94	79.2	82.29	81.44	31.452	53.1432	22.6677	71.3202	77.4141	70.5927	44.4951	44.8584	46.5554	50.5554	58.9402	57.1144	63.84	72.35	75.61	61.35	60.42	65.47	63.29	68.27	66.27	50.95	64.52	60.69
		28	58.01	79.84	66	38.84	38.49	26	51.34	52	44	15.32	16.44	11	80.16	95.08	88	65.25	73	79	24.9243	26.2585	26.6922	54.6139	59.8498	49.9102	42.9263	42.9111	53.0385	30.6725	56.9212	45.0811	60.5183	61.7994	67.5639	52.7624	50.5227	54.081	50.462	53.4491	54.931	48.8174	49.1908	50.2219

## Sheet: Fig. 1h
			Lipo-SM/Chol			Lipo-SM-Ester-Chol			Lipo-SM-C-Ester-Chol			Lipo-SM-Glycine-Chol			Lipo-SM-CSS-Chol			Lipo-SM-SCS-Chol			Lipo-HSPC/Chol			Lipo-SPC/Chol			Lipo-DSPC/Chol			Lipo-DOPC/Chol			Lipo-PChcPC			Lipo-PChemsPC			Lipo-OChemsPC			Lipo-DChemsPC
		15	1.03645	0.586903	0.524466	0.986496	1.23624	0.87411	1.66081	1.28619	1.14883	-1.24873	-1.01147	-1.07391	-1.06142	-1.41106	-1.76071	-2.31015	-2.49746	-2.58487	24.1504	21.603	21.4906	11.0138	9.25308	7.90445	1.87309	1.03645	1.3736	2.02294	1.61086	0.87411	6.01	5.13	4.27	2.43	4.24	1.75	3.41	5.32	7.42	1.54	2.51	-1.23
		30	12.1876	10.7765	9.87745	1.74822	2.01045	0.636852	1.74822	1.29868	1.02396	2.60984	2.90954	2.2602	-0.21228	0.087411	-0.14985	0.024975	-0.42457	-0.5869	34.6148	31.5429	34.0778	17.2449	14.8349	14.223	6.56831	5.04486	4.5204	4.68273	4.03339	1.88558	7.36	9.87	7.66	2.74	5.75	7.321	7.42	9.31	10.32	6.21	6.53	3.54
		60	15.222	13.9358	12.8869	2.47248	2.85959	2.27269	3.39654	2.92203	2.48497	5.68172	6.4809	2.98446	-1.13634	-0.94903	-1.23624	-0.24975	-0.62436	-1.03645	41.5702	39.797	36.8999	18.7185	17.4073	16.246	5.9939	5.44446	3.90852	8.56628	7.13024	2.98446	8.47	10.47	5.59	6.42	6.32	5.52	8.42	10.43	16.42	10.52	6.21	6.32
		120	22.5271	21.578	20.7913	3.25918	3.9335	3.30913	4.28314	4.00842	3.89603	6.83055	7.20517	6.66821	1.5734	1.92304	1.59837	2.99695	2.39756	2.03543	47.127	44.8169	44.0177	24.3377	21.6779	20.7539	14.1606	12.8369	14.9972	6.34354	13.5987	7.1677	10.48	9.01	7.11	8.34	10.42	7.42	12.64	15.78	18.43	16.47	11.36	17.52
		240	22.2773	20.8788	20.142	3.92101	4.55786	3.8336	5.63177	4.67025	4.27065	8.354	8.99085	8.10425	1.53594	1.7732	1.21127	2.39756	1.82314	1.08639	52.1969	49.7369	45.5661	24.8747	22.9267	22.4771	11.5507	9.31552	6.23116	9.60273	10.839	9.00334	12.19	14.22	10.39	12.32	13.37	16.43	14.32	16.38	19.23	18.64	15.53	20.24
		360	30.007	28.0839	26.7727	5.48192	5.9939	5.13228	6.55583	5.90649	5.66923	4.59532	5.03238	4.2207	4.07086	2.28314	3.47147	5.54436	4.60781	4.02091	50.8607	48.176	46.8648	26.7727	26.0235	25.0495	18.8808	19.2054	18.0816	13.2615	12.8869	11.4009	19.35	17.85	15.01	18.56	16.67	20.31	21.47	19.53	21.62	22.63	18.32	23.76
		480	30.981	29.3451	27.8467	9.88993	10.7266	9.47785	14.3354	13.1866	12.0877	14.5976	16.0587	14.4353	3.54436	4.26964	4.59532	7.81704	6.81806	6.08131	55.3562	55.1064	54.8192	34.2526	32.442	30.494	22.3273	21.5531	21.7154	14.2355	15.0097	11.6756	17.03	21.95	19.97	23.43	20.41	24.32	27.27	22.53	24.76	24.76	21.67	25.38

## Sheet: Fig. 1i
			Temperature (°C)	0% Chol	5% Chol	10% Chol	20% Chol	25% Chol	30% Chol	35% Chol	40% Chol	45% Chol	50% Chol
			13.1228	5.06796	-5.6992	4.83074	-0.46368	1.74503	-0.83643	0.522052	0.476533	0.936932	-0.96897
			13.3894	6.13765	-4.20204	6.11664	0.233867	2.73128	0.220586	1.35691	0.992021	1.63189	-0.44884
			13.6581	7.45471	-2.63093	7.49022	1.10212	3.84401	1.38501	2.33807	1.6557	2.44873	0.299539
			13.9272	8.79337	-0.95353	8.95279	2.06879	5.09075	2.56521	3.3184	2.34204	3.19631	1.06292
			14.1946	10.1541	0.690615	10.4036	3.01155	6.37168	3.78505	4.33273	3.05131	4.0552	1.83304
			14.4612	11.5832	2.38528	12.0223	4.06431	7.67317	5.09405	5.39953	3.85479	5.03749	2.70239
			14.7269	13.0925	4.06773	13.6747	5.20459	9.03292	6.42681	6.50363	4.64982	6.01117	3.62306
			14.995	14.5405	5.79948	15.3133	6.37219	10.4471	7.73231	7.63182	5.47706	6.97678	4.54055
			15.2644	15.9289	7.62177	16.9235	7.49816	11.9082	9.03599	8.72021	6.29283	7.95914	5.43137
			15.5303	17.3381	9.46969	18.6125	8.70672	13.3144	10.3708	9.84072	7.11293	8.94403	6.35959
			15.7969	18.7676	11.3879	20.3532	9.92282	14.7999	11.7144	10.9608	7.95576	9.95015	7.28731
			16.0654	20.1635	13.3174	22.109	11.181	16.2921	13.0372	12.125	8.8486	10.9733	8.22956
			16.3316	21.6108	15.3123	23.8664	12.4223	17.8196	14.3795	13.3138	9.72826	11.9737	9.08021
			16.6012	23.0248	17.2835	25.6381	13.74	19.3216	15.6951	14.4686	10.5733	12.9444	9.88329
			16.8711	24.4322	19.3164	27.3381	15.0277	20.8333	17.0458	15.5831	11.3956	13.8986	10.8057
			17.1407	25.9408	21.3934	29.1239	16.349	22.3967	18.4389	16.7644	12.3057	14.8744	11.709
			17.4097	27.4556	23.5659	31.0027	17.7269	23.9963	19.8386	17.9921	13.2252	15.9097	12.6227
			17.6779	28.9241	25.8008	32.8975	19.1837	25.6217	21.2605	19.1964	14.1673	16.9377	13.5555
			17.9454	30.4068	28.004	34.8034	20.6728	27.2301	22.7037	20.4064	15.0669	17.9187	14.482
			18.2125	31.9111	30.2498	36.7771	22.0983	28.8763	24.1584	21.6143	15.9672	18.916	15.4261
			18.4774	33.2627	32.6013	38.841	23.6332	30.5553	25.6643	22.9243	16.9055	19.9549	16.3847
			18.7441	34.7602	35.0989	40.9352	25.2592	32.31	27.1562	24.2094	17.91	21.0043	17.3977
			19.0132	36.3145	37.6061	43.0665	26.8937	34.1024	28.6698	25.499	18.8924	22.0471	18.3697
			19.2827	37.9278	40.2001	45.2124	28.5434	35.9179	30.1649	26.8646	19.8403	23.1317	19.3524
			19.5508	39.5411	42.9127	47.459	30.289	37.8029	31.7899	28.2459	20.8736	24.245	20.3706
			19.8178	41.2022	45.7441	49.7815	32.1029	39.6602	33.4261	29.6456	21.9378	25.4169	21.4609
			20.087	42.862	48.741	52.2052	34.0015	41.6137	35.1089	31.0846	23.0302	26.5624	22.5881
			20.3552	44.6328	51.8189	54.6787	35.9309	43.6646	36.7278	32.4873	24.1712	27.7162	23.7045
			20.6237	46.3495	54.9111	57.1485	37.8724	45.6731	38.333	33.9318	25.2986	28.863	24.8009
			20.8912	48.1103	58.0148	59.67	39.8449	47.729	39.9085	35.3449	26.421	29.9772	25.8557
			21.1604	49.9501	61.1097	62.2481	41.8497	49.7791	41.57	36.7643	27.5509	31.103	26.9229
			21.4291	51.7927	64.2657	64.9087	43.8951	51.8713	43.3136	38.2215	28.6928	32.2456	28.0342
			21.6961	53.6497	67.4821	67.5825	46.0315	54.0163	44.957	39.6159	29.8491	33.3687	29.145
			21.9643	55.5703	70.7149	70.2811	48.1375	56.1293	46.6021	40.9788	30.9306	34.5005	30.1893
			22.2312	57.6063	74.0167	73.0474	50.3269	58.3108	48.1649	42.2799	32.0624	35.554	31.2316
			22.492	59.6969	77.2179	75.7875	52.422	60.4123	49.6699	43.5931	33.095	36.5825	32.1998
			22.7597	61.812	80.4627	78.6078	54.4398	62.5	51.2194	44.8905	34.1388	37.6095	33.1857
			23.0275	63.9231	83.7921	81.5008	56.4887	64.5939	52.7487	46.1677	35.1546	38.6219	34.152
			23.2945	66.0114	87.102	84.3679	58.6455	66.7116	54.1921	47.3729	36.1609	39.5404	35.0472
			23.5632	67.9995	90.3521	87.2324	60.6653	68.7402	55.5743	48.517	37.0767	40.363	35.9063
			23.8314	69.8555	93.6291	90.0943	62.6622	70.7087	56.9299	49.6131	37.9207	41.1407	36.6702
			24.0999	71.6021	97.014	92.9504	64.6223	72.6273	58.1476	50.5312	38.7466	41.6823	37.3553
			24.369	73.2131	100.319	95.6412	66.6221	74.3804	59.3432	51.2452	39.4435	42.0829	37.9473
			24.6365	74.73	103.613	98.2101	68.4501	75.9918	60.3371	51.5697	40.0889	42.1861	38.305
			24.9038	76.1444	106.609	100.451	69.9947	77.3151	61.0355	51.4059	40.5142	41.7686	38.3054
			25.1717	77.6256	109.141	102.045	71.1743	78.0435	61.1844	50.4704	40.6102	40.7306	37.8319
			25.4399	79.2265	110.831	102.692	71.6572	78.0067	60.6122	48.7932	40.2222	39.097	36.8004
			25.7081	81.2272	111.379	102.114	71.2528	77.0399	59.0803	46.5194	39.1579	37.0969	35.3224
			25.975	84.0714	110.498	100.273	69.6719	75.0681	56.6576	44.0976	37.3538	35.1977	33.6846
			26.241	88.0094	108.322	97.5699	67.0509	72.5401	53.8519	42.0906	35.1008	33.9436	32.4245
			26.5075	92.7391	105.558	94.7867	63.9614	70.0258	51.3666	41.0033	32.9042	33.6901	31.9994
			26.7761	98.1618	103	92.6514	61.0739	68.1666	49.7499	41.1036	31.3769	34.6011	32.672
			27.0428	103.848	101.484	91.7445	59.0519	67.4529	49.296	42.3697	30.7969	36.5315	34.3367
			27.3103	109.606	101.376	92.3929	58.2745	68.1334	49.8929	44.6645	31.3361	39.1511	36.6249
			27.578	115.445	102.988	94.8825	59.013	70.1996	51.5341	47.795	32.837	42.0832	39.0951
			27.8461	121.281	106.656	99.6594	61.463	73.5806	54.131	51.4997	35.1903	44.9773	41.6063
			28.1134	127.002	112.501	106.793	65.449	78.0817	57.2651	55.1972	38.0181	47.4254	43.8116
			28.3814	132.643	120.591	115.878	70.552	83.2146	60.8944	58.689	40.891	49.5495	45.6185
			28.6499	138.895	130.979	126.11	76.5714	88.637	64.6438	61.7299	43.6103	51.2712	47.1288
			28.9171	146.453	142.612	136.292	82.985	93.907	68.3662	64.2956	45.9908	52.6215	48.3908
			29.1852	155.474	154.355	145.812	89.3571	98.7818	71.9209	66.4173	47.9704	53.7159	49.4322
			29.4546	165.432	165.069	154.385	95.3111	103.085	75.0898	68.1634	49.5773	54.6779	50.3014
			29.7228	175.676	174.363	161.93	100.689	106.754	77.8539	69.596	50.8733	55.4966	51.0634
			29.9886	185.589	182.348	168.732	105.391	109.883	80.1174	70.9038	51.9444	56.2801	51.7965
			30.2516	194.083	189.792	174.849	109.51	112.651	82.1307	72.0456	52.8657	56.957	52.5005
			30.5195	200.227	197.032	180.663	113.157	115.164	83.8939	73.1525	53.7182	57.6292	53.1663
			30.7867	203.91	204.485	186.203	116.489	117.512	85.4949	74.1828	54.518	58.3131	53.8521
			31.0537	205.961	212.599	191.693	119.599	119.76	86.9274	75.2178	55.2633	58.9927	54.5204
			31.3218	207.326	221.544	197.323	122.575	121.92	88.3774	76.2384	55.973	59.6911	55.1949
			31.5911	208.835	231.576	203.253	125.47	124.111	89.6518	77.189	56.7418	60.3649	55.8797
			31.8597	211.468	242.633	209.666	128.271	126.277	90.9641	78.1089	57.4041	61.0737	56.578
			32.1295	215.957	254.725	216.807	131.054	128.44	92.2904	79.169	58.0645	61.808	57.3335
			32.3991	222.354	267.668	224.854	133.925	130.721	93.7092	80.388	58.8483	62.653	58.165
			32.6658	230.476	281.274	233.86	136.863	133.125	95.1508	81.5931	59.776	63.5123	59.0342
			32.9324	240.162	295.713	243.782	139.796	135.551	96.4676	82.696	60.6979	64.3057	59.8887
			33.2002	251.498	311.258	254.799	142.633	137.809	97.7482	83.7733	61.5187	65.0609	60.6376
			33.4657	264.367	328.329	266.948	145.485	140.089	99.1024	84.9393	62.3061	65.8672	61.3978
			33.7338	278.841	347.035	280.531	148.389	142.48	100.314	85.9944	63.1345	66.5861	62.1761
			34.0003	294.421	366.893	295.858	151.255	144.764	101.535	87.0351	63.8777	67.2633	62.9147
			34.2668	310.275	387.024	313.361	154.17	147.028	102.855	88.1376	64.6579	68.0301	63.6515
			34.5352	325.675	406.051	332.841	157.136	149.398	104.11	89.2146	65.4825	68.7683	64.4443
			34.8032	339.625	422.212	352.713	160.125	151.728	105.31	90.2736	66.2678	69.4647	65.1959
			35.0705	350.655	434.031	369.882	163.112	154.074	106.51	91.3752	67.0717	70.1489	65.9247
			35.3372	356.993	440.813	381.776	166.112	156.497	107.754	92.4232	67.8818	70.8446	66.661
			35.6056	357.245	442.832	388.274	169.037	158.801	108.984	93.4619	68.6731	71.5241	67.3771
			35.8737	351.903	441.607	391.074	171.841	161.202	110.134	94.453	69.4624	72.1806	68.0966
			36.1404	344.987	439.159	392.054	174.366	163.556	111.255	95.4083	70.168	72.7922	68.7579
			36.4096	343.989	438.141	392.887	176.61	165.845	112.418	96.3923	70.8909	73.4417	69.4136
			36.678	357.672	441.242	395.728	178.523	168.146	113.432	97.3337	71.607	74.0318	70.0639
			36.9458	393.025	450.512	402.689	180.07	170.279	114.487	98.3082	72.2852	74.6081	70.6906
			37.2128	452.318	466.397	415.17	181.554	172.375	115.611	99.3458	73.0047	75.2486	71.3506
			37.4808	533.295	487.18	432.512	183.007	174.472	116.67	100.333	73.761	75.8592	71.9771
			37.7463	630.5	510.216	452.459	184.461	176.463	117.769	101.305	74.4898	76.4849	72.6309
			38.0075	736.354	533.531	472.355	186.226	178.41	118.792	102.228	75.2067	77.0376	73.2148
			38.2747	846.355	556.181	491.108	188.107	180.26	119.762	103.125	75.8654	77.5708	73.7601
			38.5429	954.72	577.101	506.066	190.128	182.089	120.736	103.994	76.5046	78.0964	74.3454
			38.8112	1040.34	595.638	514.276	192.224	183.856	121.655	104.835	77.1094	78.6081	74.9058
			39.0778	1083.42	609.231	513.801	194.344	185.602	122.471	105.616	77.7006	79.0723	75.4547
			39.3456	1098.95	613.797	502.848	196.567	187.29	123.222	106.422	78.2653	79.5273	75.9474
			39.6154	1113.67	603.211	483.61	198.814	189.037	123.996	107.176	78.8604	79.9095	76.4439
			39.8854	1127.45	566.145	461.614	200.991	190.688	124.764	107.931	79.3428	80.3516	76.8955
			40.1526	1118.51	504.099	442.402	203.137	192.29	125.442	108.631	79.8986	80.7343	77.3345
			40.4186	1067.29	446.29	427.229	205.184	193.799	126.108	109.276	80.3771	81.1012	77.7638
			40.6847	975.394	403.736	415.174	207.211	195.252	126.665	109.879	80.8611	81.4143	78.1895
			40.9531	863.231	372.793	405.007	209.079	196.608	127.267	110.52	81.2766	81.7134	78.5799
			41.2219	748.632	349.436	395.836	210.852	197.9	127.83	111.1	81.7037	82.02	78.983
			41.4925	656.305	330.902	387.138	212.485	199.106	128.333	111.69	82.1186	82.3331	79.3209
			41.758	595.041	315.349	378.642	214.026	200.226	128.862	112.308	82.525	82.6829	79.7021
			42.0214	556.296	301.61	370.231	215.388	201.268	129.34	112.879	82.9078	82.9838	80.0845
			42.2873	530.898	289.005	361.741	216.632	202.251	129.779	113.377	83.3043	83.2431	80.4384
			42.5543	511.475	277.322	353.169	217.669	203.1	130.136	113.907	83.6896	83.5027	80.7552
			42.8211	492.64	266.526	344.626	218.487	203.846	130.532	114.4	84.041	83.7644	81.0939
			43.0888	470.924	256.48	336.236	219.136	204.553	130.844	114.738	84.4021	84.033	81.4165
			43.3598	444.782	247.077	328.171	219.588	205.117	131.105	115.174	84.7133	84.2726	81.6852
			43.6297	414.483	238.216	320.293	219.851	205.595	131.347	115.581	85.0171	84.4868	81.9532
			43.8983	381.356	229.948	312.328	219.936	205.969	131.623	115.967	85.2722	84.6717	82.2541
			44.1665	347.199	222.261	304.236	219.886	206.31	131.884	116.382	85.4818	84.903	82.5785
			44.4352	313.756	215.082	296.088	219.69	206.592	132.007	116.668	85.7551	85.0819	82.8523
			44.7038	282.317	208.194	288.05	219.25	206.666	132.116	116.945	86.0184	85.1921	83.1023
			44.9696	253.509	201.756	280.158	218.671	206.7	132.217	117.221	86.261	85.3378	83.3172
			45.2352	227.763	195.75	272.562	217.946	206.596	132.245	117.441	86.4624	85.4501	83.5588
			45.502	205.216	190.134	265.318	217.021	206.379	132.325	117.676	86.6712	85.6385	83.7867
			45.7661	185.641	184.945	258.298	216.017	206.107	132.264	117.846	86.8679	85.7333	84.0209
			46.0333	168.875	180.082	251.505	214.832	205.703	132.175	118.021	87.0216	85.8084	84.2384
			46.3014	154.371	175.559	244.917	213.477	205.203	132.09	118.188	87.1508	85.8866	84.4161
			46.5708	141.947	171.441	238.556	211.995	204.62	131.989	118.334	87.2424	85.9194	84.5497
			46.8384	131.353	167.638	232.431	210.45	203.972	131.884	118.445	87.328	85.9453	84.6693
			47.1043	122.19	164.163	226.642	208.868	203.282	131.679	118.594	87.471	86.0005	84.8143
			47.3723	114.289	160.984	221.141	207.165	202.504	131.402	118.631	87.5776	86.014	84.9291
			47.6416	107.398	157.984	215.934	205.371	201.62	131.141	118.71	87.6744	86.023	85.0135
			47.9082	101.394	155.219	210.964	203.501	200.685	130.855	118.719	87.7058	86.0373	85.1118
			48.1783	96.0395	152.668	206.323	201.583	199.632	130.519	118.72	87.7032	86.0075	85.1901
			48.4479	91.4237	150.328	201.852	199.625	198.544	130.1	118.674	87.6998	85.8844	85.2205
			48.7155	87.3092	148.063	197.484	197.605	197.321	129.608	118.565	87.6284	85.7163	85.2215
			48.9817	83.6292	145.993	193.308	195.554	196.036	129.134	118.426	87.5462	85.5915	85.238
			49.2502	80.3616	144.101	189.374	193.492	194.746	128.699	118.268	87.4613	85.4945	85.2113
			49.5171	77.5796	142.388	185.583	191.422	193.462	128.118	118.078	87.3427	85.3145	85.1703
			49.7808	74.9931	140.787	181.967	189.317	192.029	127.549	117.928	87.1699	85.1188	85.0923
			50.0483	72.5686	139.214	178.551	187.202	190.592	126.791	117.611	87.0003	84.7543	84.9714
			50.3148	70.3643	137.729	175.316	184.983	188.995	126.14	117.359	86.8044	84.4579	84.8162
			50.5833	68.3018	136.419	172.345	182.892	187.579	125.533	117.094	86.6055	84.302	84.7904
			50.8499	66.4647	135.213	169.496	180.808	186.145	124.816	116.756	86.4437	84.056	84.6891
			51.1167	64.8137	134.019	166.655	178.709	184.595	124.105	116.427	86.2113	83.8136	84.518
			51.3868	63.2353	133.015	164.029	176.629	183.03	123.446	116.116	85.963	83.6231	84.3754
			51.6558	61.7324	132.088	161.618	174.631	181.535	122.79	115.859	85.7303	83.4028	84.2686
			51.9237	60.3576	131.223	159.414	172.683	180.13	122.082	115.49	85.5219	83.143	84.1177
			52.1906	59.0688	130.433	157.233	170.792	178.584	121.32	115.039	85.2513	82.8217	83.9097
			52.4586	57.8019	129.698	155.191	168.932	177.099	120.582	114.582	84.9604	82.4782	83.6967
			52.7277	56.6038	129.118	153.23	167.135	175.636	119.94	114.196	84.6946	82.2396	83.5287
			52.9954	55.5808	128.589	151.279	165.427	174.241	119.256	113.749	84.4718	81.9621	83.3728
			53.2634	54.5258	128.028	149.225	163.749	172.821	118.478	113.292	84.2114	81.5845	83.1636
			53.5245	53.3692	127.503	147.07	162.048	171.32	117.644	112.764	83.8627	81.1897	82.8919
			53.7893	52.2324	127.011	144.786	160.264	169.766	116.728	112.235	83.5026	80.7716	82.5502
			54.0575	51.1645	126.549	142.591	158.501	168.292	115.769	111.633	83.1107	80.2906	82.1656
			54.3264	50.2247	126.151	140.604	156.826	166.848	114.891	111.038	82.7037	79.9015	81.8415
			54.5924	49.3505	125.808	138.826	155.2	165.58	113.966	110.411	82.3522	79.4998	81.5322
			54.8592	48.4789	125.432	137.321	153.532	164.082	113.112	109.793	81.9267	79.1142	81.1692
			55.1274	47.6428	125.09	135.997	151.823	162.611	112.29	109.131	81.4998	78.6287	80.7869
			55.3953	46.7956	124.894	134.811	150.265	161.068	111.331	108.523	81.1796	78.1055	80.4179
			55.6626	46.0243	124.635	133.746	148.868	159.524	110.35	107.959	80.8039	77.5725	79.9996
			55.9292	45.2055	124.371	132.763	147.442	158.009	109.361	107.456	80.3418	77.0485	79.5353
			56.1979	44.4277	124.224	131.942	146.037	156.585	108.365	106.805	79.7918	76.5365	79.1672
			56.4661	43.7345	124.067	131.197	144.671	155.216	107.428	106.186	79.2763	75.9653	78.7693
			56.7315	43.0169	123.876	130.432	143.389	153.775	106.495	105.465	78.759	75.4412	78.3516
			57.0001	42.3062	123.672	129.787	142.203	152.337	105.514	104.683	78.2034	74.8369	77.8661
			57.2678	41.6059	123.547	129.249	141.121	150.955	104.674	104.008	77.6772	74.3415	77.4582
			57.5313	40.9021	123.517	128.602	140.064	149.695	103.712	103.158	77.2069	73.7624	76.9935
			57.7999	40.1223	123.364	127.989	139.012	148.322	102.634	102.311	76.6523	73.1124	76.4646
			58.0677	39.3122	123.066	127.371	138.019	146.834	101.414	101.379	76.011	72.397	75.8723
			58.3349	38.604	122.642	126.65	137.033	145.309	100.193	100.435	75.3106	71.6417	75.2339
			58.6022	37.9421	122.086	125.841	136.153	143.85	99.0052	99.4456	74.5699	70.8293	74.5641
			58.8709	37.2048	121.406	125.096	135.537	142.459	97.8352	98.4604	73.8598	70.0805	73.8949
			59.1392	36.4216	120.636	124.519	135.393	141.275	96.7557	97.588	73.1714	69.3575	73.2305
			59.4085	35.6331	119.924	123.99	135.773	140.252	95.6291	96.6436	72.4595	68.6276	72.5604
			59.6756	34.857	118.944	123.438	136.625	139.387	94.4586	95.7196	71.7071	67.9844	71.8393
			59.9424	34.088	117.849	122.921	138.092	138.716	93.3717	94.8322	70.9583	67.2465	71.1359
			60.2099	33.324	116.674	122.417	140.203	138.195	92.217	93.8902	70.2509	66.4859	70.4831

## Sheet: Fig. 1j
		Temperature (°C)	0% Chol	5% Chol	10% Chol	20% Chol	25% Chol	30% Chol	35% Chol	40% Chol	45% Chol	50% Chol
		13.1245	5.06796	2.6931	1.55013	1.84885	4.97386	2.85798	1.18321	3.63703	1.69409	0.973107
		13.391	6.13765	3.96323	4.95806	2.97447	6.14044	3.76383	1.67622	4.3659	2.34335	1.91936
		13.6593	7.45471	5.39289	7.43588	4.26525	7.41737	4.83168	2.46632	5.28038	3.18948	2.98457
		13.9259	8.79337	6.93055	9.33615	5.68153	8.72281	5.92664	3.30588	6.24982	4.17165	4.1037
		14.1942	10.1541	8.55399	10.9262	7.117	10.075	7.04027	4.16964	7.18252	5.15575	5.27605
		14.4608	11.5832	10.1642	12.34	8.55024	11.5441	8.21769	5.11605	8.28027	6.14188	6.38486
		14.7272	13.0925	11.8073	13.707	10.0917	13.0105	9.44059	6.14179	9.44419	7.17971	7.5627
		14.9952	14.5405	13.5564	15.0349	11.6452	14.4462	10.5994	7.11934	10.6007	8.23134	8.81174
		15.2655	15.9289	15.2547	16.3212	13.1815	15.8729	11.7443	8.0691	11.6859	9.105	10.0266
		15.5342	17.3381	16.8422	17.5839	14.7315	17.2905	12.8956	9.0227	12.7825	10.0627	11.2611
		15.8016	18.7676	18.529	18.9081	16.2459	18.6981	14.04	9.99059	13.8794	11.082	12.5357
		16.0673	20.1635	20.2249	20.3046	17.7983	20.1781	15.2124	10.9431	15.032	12.1182	13.8066
		16.3348	21.6108	21.941	21.7523	19.4036	21.6547	16.4419	11.8716	16.1428	13.143	15.107
		16.6036	23.0248	23.6343	23.2201	20.9948	23.105	17.5914	12.7573	17.233	14.1548	16.4144
		16.8724	24.4322	25.3468	24.7834	22.5389	24.587	18.7295	13.6701	18.3519	15.1609	17.639
		17.1426	25.9408	26.9944	26.368	24.1512	26.1296	19.9171	14.6388	19.4575	16.1866	18.8559
		17.4109	27.4556	28.7205	28.034	25.7762	27.6165	21.0802	15.6078	20.6316	17.2079	20.0639
		17.6781	28.9241	30.4749	29.7512	27.4047	29.1487	22.287	16.558	21.6968	18.1939	21.2662
		17.9459	30.4068	32.2705	31.5612	29.03	30.6623	23.525	17.5225	22.7505	19.2333	22.4491
		18.2123	31.9111	34.0385	33.3589	30.7092	32.2237	24.7464	18.5314	23.7999	20.2781	23.6823
		18.4769	33.2627	35.7731	35.3461	32.3747	33.7355	25.9084	19.4885	24.8307	21.282	24.9365
		18.7442	34.7602	37.5236	37.3656	33.9847	35.2576	27.0655	20.4651	25.8548	22.2609	26.2243
		19.0133	36.3145	39.3479	39.4301	35.5922	36.8128	28.1975	21.4315	26.9301	23.2738	27.514
		19.2809	37.9278	41.1351	41.654	37.2399	38.3367	29.3491	22.4214	28.0075	24.259	28.7911
		19.5478	39.5411	43.0127	43.88	38.8909	39.8404	30.537	23.3637	29.1144	25.2489	30.1064
		19.8174	41.2022	44.9182	46.1971	40.5906	41.403	31.7456	24.3401	30.2402	26.2819	31.4447
		20.0891	42.862	46.826	48.6118	42.2904	43.0032	32.9283	25.2985	31.3231	27.2958	32.796
		20.3585	44.6328	48.7731	51.1111	44.0009	44.5555	34.0897	26.205	32.3881	28.3394	34.1796
		20.6251	46.3495	50.7207	53.6191	45.607	46.1537	35.2853	27.1418	33.4372	29.3541	35.5077
		20.8927	48.1103	52.6844	56.1614	47.3538	47.7433	36.4682	28.0957	34.4782	30.38	36.8494
		21.1608	49.9501	54.6922	58.7529	49.1425	49.2705	37.6276	29.027	35.4907	31.3535	38.2247
		21.427	51.7927	56.7397	61.3878	50.8903	50.9123	38.8288	29.9175	36.4701	32.3282	39.633
		21.696	53.6497	58.8124	63.9646	52.6861	52.499	39.9857	30.8378	37.474	33.3017	41.0269
		21.9663	55.5703	60.8784	66.6066	54.3621	54.0963	41.0112	31.737	38.4821	34.2134	42.3875
		22.2329	57.6063	62.9831	69.3297	56.0923	55.7298	42.1283	32.6501	39.4939	35.1344	43.7739
		22.4961	59.6969	65.1516	72.0411	57.8822	57.397	43.3334	33.5684	40.4738	36.036	45.1657
		22.7615	61.812	67.3842	74.7461	59.7331	59.0224	44.5031	34.5296	41.533	36.9557	46.589
		23.0282	63.9231	69.6719	77.4425	61.5998	60.6673	45.7085	35.3461	42.5849	37.8989	48.0147
		23.2964	66.0114	72.0201	80.1482	63.5409	62.3352	46.8379	36.2159	43.6144	38.8927	49.435
		23.5634	67.9995	74.3881	82.816	65.4052	64.0019	47.9898	37.1021	44.5922	39.8686	50.8522
		23.8328	69.8555	76.8473	85.4503	67.3206	65.5931	49.1452	37.9794	45.5237	40.8715	52.1735
		24.1019	71.6021	79.3435	88.0408	69.3055	67.1019	50.2827	38.809	46.3589	41.8503	53.4881
		24.3711	73.2131	81.8603	90.5686	71.3192	68.4974	51.4376	39.6018	47.1018	42.7854	54.765
		24.6384	74.73	84.517	92.8283	73.3927	69.6919	52.6092	40.2945	47.7696	43.7651	55.8383
		24.9064	76.1444	87.2842	94.7923	75.5314	70.7911	53.8901	40.9083	48.2783	44.7914	56.5864
		25.1738	77.6256	90.4159	96.3324	77.8067	71.8275	55.2251	41.4461	48.7283	45.8626	56.9871
		25.4418	79.2265	93.7266	97.3394	80.2407	72.955	56.4686	41.8913	49.164	46.8841	56.7556
		25.7101	81.2272	97.0228	98.0241	82.5955	74.6713	57.7611	42.3685	49.8274	47.8395	55.6262
		25.9783	84.0714	100.427	98.7137	85.0133	77.2163	59.2074	43.3015	51.1609	48.8123	53.7179
		26.2432	88.0094	103.838	99.9588	87.3888	80.4488	60.7133	44.7508	53.2572	49.6861	51.5594
		26.5109	92.7391	107.267	102.161	89.714	83.9793	62.3507	46.6457	55.8553	50.4698	49.9183
		26.78	98.1618	110.789	105.625	92.0092	87.3225	63.9531	48.6578	58.5443	51.141	49.6565
		27.0468	103.848	114.341	110.054	94.2598	90.0888	65.404	50.4716	60.7704	51.777	51.2192
		27.3146	109.606	118.13	115.022	96.4388	92.2519	66.6316	51.9174	62.3178	52.4449	54.4146
		27.5809	115.445	122.054	120.102	98.6231	93.9369	67.6587	52.996	63.3259	53.1987	58.401
		27.8482	121.281	126.136	125.03	100.807	95.2896	68.5866	53.7807	63.8721	54.0899	62.4322
		28.1166	127.002	130.391	129.782	102.967	96.5735	69.4649	54.4649	64.3027	55.1015	66.0205
		28.3851	132.643	134.737	134.248	105.186	98.0026	70.408	55.0546	64.6976	56.1142	68.9306
		28.6519	138.895	139.201	138.495	107.596	99.5814	71.4214	55.7321	65.2113	57.1567	71.2193
		28.9192	146.453	143.539	142.646	110.077	101.182	72.4666	56.4511	65.8764	58.2223	72.9819
		29.1876	155.474	147.548	146.749	112.572	102.917	73.4991	57.1991	66.5647	59.2791	74.4157
		29.4561	165.432	151.31	150.796	115.16	104.743	74.6451	58.0275	67.3841	60.3167	75.7086
		29.7277	175.676	155.021	154.938	117.844	106.624	75.8184	58.891	68.2928	61.2964	76.863
		29.9948	185.589	158.809	159.268	120.611	108.53	76.9964	59.7737	69.2816	62.2678	77.9643
		30.2587	194.083	162.811	163.7	123.406	110.534	78.2206	60.6676	70.2841	63.2123	79.001
		30.527	200.227	167.314	168.297	126.28	112.543	79.4126	61.5693	71.3396	64.1872	80.0666
		30.794	203.91	172.333	173.148	129.196	114.527	80.5677	62.5014	72.352	65.1238	81.1393
		31.0589	205.961	177.939	178.229	132.198	116.576	81.7353	63.4176	73.309	66.032	82.2051
		31.3261	207.326	184.225	183.523	135.356	118.648	82.9868	64.3641	74.3539	66.9714	83.2594
		31.5963	208.835	191.061	189.072	138.467	120.726	84.2567	65.3523	75.3809	67.9095	84.2621
		31.8675	211.468	198.328	194.842	141.631	122.822	85.4866	66.2998	76.4291	68.853	85.3192
		32.138	215.957	205.615	200.869	144.842	124.875	86.7047	67.1974	77.4365	69.7559	86.3997
		32.4054	222.354	213.026	207.189	147.982	126.974	87.9143	68.1291	78.4557	70.6272	87.4833
		32.6735	230.476	220.751	213.831	151.252	129.075	89.1949	69.0865	79.5558	71.5076	88.5745
		32.9391	240.162	229.088	220.933	154.538	131.18	90.434	69.977	80.6084	72.4541	89.6708
		33.2065	251.498	238.125	228.564	157.8	133.269	91.6304	70.9265	81.6603	73.357	90.759
		33.4746	264.367	247.946	236.789	161.078	135.307	92.8268	71.8402	82.7263	74.2125	91.788
		33.7414	278.841	258.522	245.526	164.331	137.374	94.0584	72.7521	83.7654	75.0881	92.8172
		34.0057	294.421	270.258	254.852	167.547	139.451	95.2909	73.6923	84.7695	75.9929	93.8816
		34.2727	310.275	283.191	264.826	170.768	141.519	96.526	74.6302	85.7565	76.8741	94.9711
		34.5409	325.675	297.476	275.623	174.109	143.557	97.7382	75.5091	86.7403	77.7444	96.0318
		34.81	339.625	313.355	287.416	177.34	145.566	98.9272	76.4316	87.698	78.607	97.0566
		35.0767	350.655	331.117	300.726	180.612	147.632	100.167	77.3828	88.62	79.4969	98.081
		35.3447	356.993	350.855	315.532	183.967	149.649	101.389	78.3405	89.6692	80.3937	99.1051
		35.6128	357.245	372.654	332.171	187.323	151.616	102.514	79.1784	90.6504	81.2191	100.24
		35.8803	351.903	396.94	350.609	190.739	153.553	103.7	80.0753	91.6369	82.0307	101.373
		36.1491	344.987	423.961	370.839	194.31	155.56	104.95	81.0512	92.647	82.9294	102.394
		36.4178	343.989	453.95	392.54	198.069	157.481	106.11	81.9948	93.7194	83.7729	103.36
		36.6855	357.672	487.017	415.657	201.796	159.383	107.283	82.9332	94.6983	84.6093	104.334
		36.9526	393.025	523.201	440.121	205.638	161.23	108.393	83.829	95.6899	85.4772	105.306
		37.2206	452.318	561.868	466.874	209.35	163.054	109.482	84.6845	96.5953	86.2857	106.234
		37.49	533.295	603.534	497.099	212.906	164.884	110.58	85.5379	97.5002	87.0631	107.078
		37.7566	630.5	649.303	529.94	216.167	166.586	111.63	86.4188	98.4419	87.8149	108.006
		38.0174	736.354	698.4	561.94	218.984	168.212	112.64	87.2056	99.3289	88.5516	108.904
		38.285	846.355	747.385	590.563	221.302	169.878	113.711	88.0459	100.229	89.2746	109.83
		38.5544	954.72	793.238	615.716	223.151	171.421	114.695	88.9295	101.15	90.0196	110.733
		38.8208	1040.34	837.663	636.494	224.403	172.88	115.639	89.706	102.055	90.7932	111.627
		39.0899	1083.42	880.459	649.968	225.193	174.367	116.612	90.5141	102.94	91.5381	112.56
		39.3583	1098.95	914.389	652.932	225.688	175.811	117.582	91.3344	103.886	92.3049	113.466
		39.6259	1113.67	926.341	641.703	226.08	177.198	118.496	92.1522	104.81	93.0416	114.38
		39.8956	1127.45	900.951	615.246	226.44	178.451	119.334	92.8544	105.627	93.7236	115.204
		40.1657	1118.51	830.638	578.682	226.906	179.73	120.214	93.5917	106.424	94.385	116.038
		40.4328	1067.29	733.235	543.422	227.521	180.978	121.045	94.324	107.269	95.0645	116.848
		40.6993	975.394	647.432	516.399	228.16	182.141	121.773	95.0572	108.103	95.7884	117.594
		40.9651	863.231	585.618	496.834	228.783	183.343	122.478	95.7404	108.89	96.4047	118.363
		41.2332	748.632	540.997	481.851	229.41	184.533	123.211	96.4351	109.64	97.0207	119.109
		41.5021	656.305	506.748	469.531	229.923	185.647	123.92	97.1252	110.405	97.6104	119.834
		41.7702	595.041	478.418	458.432	230.209	186.63	124.543	97.7455	111.142	98.2654	120.542
		42.0376	556.296	453.585	447.633	230.464	187.514	125.162	98.3306	111.82	98.8246	121.219
		42.3059	530.898	430.968	436.911	230.599	188.328	125.775	98.9492	112.487	99.3785	121.84
		42.5721	511.475	409.816	425.988	230.548	189.088	126.349	99.5655	113.187	99.9533	122.465
		42.8395	492.64	389.491	414.823	230.287	189.758	126.891	100.067	113.783	100.469	123.115
		43.108	470.924	369.917	403.433	229.886	190.439	127.384	100.578	114.403	101.007	123.744
		43.3761	444.782	350.825	391.84	229.23	191.018	127.859	101.065	115.009	101.496	124.337
		43.6436	414.483	332.346	380.121	228.411	191.543	128.302	101.529	115.581	101.983	124.881
		43.9119	381.356	314.488	368.352	227.438	192.007	128.702	102.02	116.167	102.505	125.469
		44.1806	347.199	297.404	356.6	226.33	192.299	129.042	102.481	116.768	102.991	126.021
		44.4506	313.756	281.055	345.004	225.014	192.544	129.324	102.933	117.302	103.399	126.528
		44.7188	282.317	265.381	333.58	223.521	192.717	129.536	103.345	117.75	103.807	126.988
		44.9865	253.509	250.585	322.372	221.877	192.857	129.747	103.659	118.163	104.211	127.448
		45.2548	227.763	236.663	311.439	220.062	192.866	129.958	104.011	118.587	104.598	127.847
		45.521	205.216	223.557	300.84	218.081	192.796	130.112	104.346	118.978	104.93	128.291
		45.7875	185.641	211.416	290.687	216.007	192.687	130.264	104.627	119.41	105.258	128.637
		46.057	168.875	200.193	280.877	213.809	192.484	130.368	104.877	119.839	105.597	128.927
		46.3259	154.371	189.817	271.47	211.505	192.176	130.281	105.163	120.232	105.931	129.248
		46.5943	141.947	180.212	262.534	209.038	191.786	130.273	105.366	120.534	106.162	129.535
		46.8624	131.353	171.424	254.037	206.486	191.258	130.207	105.574	120.807	106.362	129.801
		47.1278	122.19	163.513	245.988	203.85	190.782	130.113	105.793	121.05	106.552	130.005
		47.3949	114.289	156.167	238.342	201.372	190.202	129.967	105.924	121.331	106.784	130.23
		47.6642	107.398	149.395	231.099	198.746	189.553	129.822	106.05	121.535	106.912	130.433
		47.9308	101.394	143.14	224.253	196.02	188.788	129.57	106.086	121.706	107.044	130.562
		48.1967	96.0395	137.298	217.826	193.21	187.976	129.278	106.066	121.796	107.113	130.626
		48.466	91.4237	132.02	211.792	190.345	187.168	129.015	106.109	121.921	107.212	130.724
		48.7342	87.3092	127.193	205.939	187.6	186.23	128.646	106.153	122.01	107.314	130.786
		49.0035	83.6292	122.642	200.396	184.741	185.251	128.26	106.12	122.052	107.371	130.849
		49.2725	80.3616	118.493	195.079	181.869	184.267	127.855	106.104	122.072	107.446	130.963
		49.5384	77.5796	114.69	190.114	179.038	183.242	127.436	106.079	122.165	107.572	131.05
		49.8035	74.9931	111.169	185.358	176.301	182.086	126.878	106.009	122.239	107.679	130.997
		50.0701	72.5686	107.785	180.825	173.44	180.846	126.276	105.84	122.169	107.646	130.901
		50.3369	70.3643	104.669	176.5	170.601	179.581	125.621	105.678	122.083	107.571	130.803
		50.6077	68.3018	101.748	172.391	167.745	178.292	124.949	105.458	121.998	107.465	130.629
		50.8764	66.4647	99.0227	168.541	164.922	176.95	124.318	105.213	121.874	107.324	130.473
		51.1416	64.8137	96.4407	164.778	162.156	175.578	123.553	104.938	121.691	107.195	130.224
		51.4089	63.2353	94.027	161.167	159.412	174.13	122.78	104.609	121.479	106.98	129.948
		51.6777	61.7324	91.6987	157.681	156.724	172.733	122.008	104.232	121.181	106.755	129.691
		51.9473	60.3576	89.5518	154.344	154.117	171.311	121.176	103.837	120.909	106.543	129.42
		52.2146	59.0688	87.5489	151.128	151.506	169.867	120.348	103.461	120.656	106.34	129.158
		52.4808	57.8019	85.5921	148.06	148.907	168.38	119.397	103.084	120.361	106.113	128.827
		52.7508	56.6038	83.7373	145.054	146.327	166.868	118.508	102.641	120.073	105.849	128.446
		53.0215	55.5808	82.0275	142.147	143.783	165.326	117.569	102.225	119.705	105.562	128.069
		53.2913	54.5258	80.3776	139.456	141.275	163.773	116.648	101.791	119.322	105.259	127.626
		53.5513	53.3692	78.825	136.982	138.747	162.15	115.631	101.188	118.827	104.841	127.126
		53.8157	52.2324	77.3411	134.39	136.207	160.549	114.563	100.631	118.256	104.388	126.6
		54.0837	51.1645	75.8585	131.846	133.717	158.974	113.54	100.033	117.677	103.999	126.039
		54.3525	50.2247	74.492	129.412	131.394	157.451	112.502	99.5572	117.196	103.612	125.476
		54.6188	49.3505	73.2403	127.018	129.309	155.84	111.416	99.0325	116.718	103.205	124.859
		54.8882	48.4789	72.0193	124.683	127.075	154.291	110.38	98.5051	116.21	102.751	124.238
		55.1553	47.6428	70.8655	122.415	124.804	152.668	109.232	97.8155	115.64	102.264	123.628
		55.4213	46.7956	69.6938	120.206	122.548	150.997	108.09	97.0751	115.081	101.695	122.903
		55.6908	46.0243	68.546	118.053	120.268	149.316	107.007	96.3469	114.478	101.075	122.203
		55.9588	45.2055	67.5111	115.929	118.097	147.734	105.782	95.5951	113.906	100.416	121.415
		56.2281	44.4277	66.6569	113.935	116.03	146.201	104.634	94.8794	113.272	99.8596	120.695
		56.4961	43.7345	65.8913	112.032	114.055	144.599	103.449	94.1517	112.573	99.291	119.924
		56.7624	43.0169	65.0237	110.182	112.057	143.016	102.249	93.4048	111.859	98.6558	119.095
		57.0288	42.3062	64.2066	108.385	110.081	141.374	101.037	92.5444	111.165	98.0399	118.209
		57.2954	41.6059	63.3897	106.604	108.107	139.654	99.7763	91.6597	110.409	97.4043	117.228
		57.5584	40.9021	62.4122	104.764	106.1	137.884	98.4347	90.7155	109.559	96.5916	116.23
		57.8259	40.1223	61.4463	102.993	104.077	136.136	97.1281	89.8351	108.684	95.7779	115.266
		58.0937	39.3122	60.459	101.222	102.119	134.429	95.7696	88.9078	107.783	94.9862	114.263
		58.3623	38.604	59.4513	99.338	100.239	132.71	94.4212	87.9894	106.826	94.1304	113.218
		58.6305	37.9421	58.5396	97.437	98.382	130.958	93.0419	87.0392	105.94	93.2499	112.168
		58.898	37.2048	57.6148	95.647	96.5157	129.217	91.5728	86.0727	104.974	92.417	111.065
		59.1661	36.4216	56.5898	93.8672	94.6545	127.457	90.1673	85.0716	103.977	91.5027	109.921
		59.4352	35.6331	55.5863	92.0901	92.7999	125.714	88.7265	84.0394	102.968	90.4865	108.753
		59.7042	34.857	54.5827	90.2872	90.9591	123.912	87.3461	82.9648	101.873	89.4519	107.566
		59.9736	34.088	53.4917	88.3293	89.1581	122.167	86.0497	81.8756	100.801	88.4239	106.317
		60.2417	33.324	52.3858	86.3517	87.4303	120.287	84.5434	80.7849	99.7898	87.3965	105.053

## Sheet: Fig. 1k
		Cholesterol (%)	Lipo-SM/Chol	Lipo-SM-CSS-Chol
		0	39.9	39.9
		5	39.34	39.78
		10	39.08	39.04
		20	39.03	38.82
		25	39	38.01
		30
		35
		40
		45
		50

[truncated: 84 more sheets: Fig. 1l, Fig. 1o, Fig. 2a, Fig. 2c, Fig. 2d, Fig. 2e, Fig. 2f, Fig. 2g, Fig. 3a, Fig. 3b, Fig. 3c, Fig. 3d, Fig. 3e, Fig. 3g, Fig. 4a, Fig. 4e, Fig. 4f, Fig. 4g, Fig. 5a, Fig. 5b …]
